# Supplementary material for: A community approach to the Neotropical ticks-hosts interactions
Source: Sci Rep. 2020 Jun 9;10:9269. doi: 10.1038/s41598-020-66400-3 (PMC7283479; doi:10.1038/s41598-020-66400-3)
Supplement: Supplementary file 1 — Supplementary Information. [file 41598_2020_66400_MOESM1_ESM.zip]

Archive with 10 entries (10 files):
- Supplementary Figure S2.pdf
- __MACOSX/._Supplementary Figure S2.pdf
- Supplementary Figure S3.pdf
- __MACOSX/._Supplementary Figure S3.pdf
- Supplementary Material Legend.pdf
- __MACOSX/._Supplementary Material Legend.pdf
- Supplementary Table S1.pdf
- __MACOSX/._Supplementary Table S1.pdf
- Supplementray Figure S1.pdf
- __MACOSX/._Supplementray Figure S1.pdf
